# Supplementary material for: Efficacy of Nondiuretic Pharmacotherapy for Improving the Treatment of Congestion in Patients with Acute Heart Failure: A Systematic Review of Randomised Controlled Trials
Source: J Clin Med. 2022 May 31;11(11):3112. doi: 10.3390/jcm11113112 (PMC9181246; doi:10.3390/jcm11113112)
Supplement: Supplementary file 1 [file jcm-11-03112-s001.zip]

Archive with 1 entries (1 files):
- jcm-1654638-supplementary.pdf
